# Supplementary material for: Roles of Lipopolysaccharide Glycosyltransferases in Maintenance of Helicobacter pylori Morphology, Cell Wall Permeability, and Antimicrobial Susceptibilities
Source: Int J Mol Sci. 2023 Jul 12;24(14):11381. doi: 10.3390/ijms241411381 (PMC10379358; doi:10.3390/ijms241411381)
Supplement: Supplementary file 1 [file ijms-24-11381-s001.zip]

Archive with 1 entries (1 files):
- ijms-2444800-supplementary.pdf
